# Supplementary material for: Gpnmb Is a Potential Marker for the Visceral Pathology in Niemann-Pick Type C Disease
Source: PLoS One. 2016 Jan 15;11(1):e0147208. doi: 10.1371/journal.pone.0147208 (PMC4714856; doi:10.1371/journal.pone.0147208)
Supplement: S1 Table — The status of affected or carrier of NPC disease was determined after the exomic sequencing of NPC1 and NPC2 genes, according to the presence of two or one mutations, respectively. Filipin stainings of fibroblasts were conducted to complete the diagnosis. Samples in red are NPC patients and samples in light red are patients with uncertain diagnosis. (XLS) [file pone.0147208.s002.xls]

## Sheet: Sheet1
Sample	Gender	Form	Age	NPC Index	NPC1	NPC1	Comments	Polymorphisms	NPC2	NPC2	Chito	Chito	CCL18	Oxysterols	sGpnmb
Code				Suspicion	Mutation 1	Mutation 2			Mutation 1	Mutation 2	Genotype	Activity	ng/mL	ng/mL	pg/mL
1	M	adult	35	145	p.Q775P	p.D1097N		rs1805081 A>G - p.His215Arg homo; rs3745024 G>T - c.1947+14G>T hetero; rs1805082 A>G – p.Ile858Val hetero; rs1140458 C>T–p.Asn931Asn hetero	none	none	heterozygous	94	156	260	56.092
2	F	early-infantile	2	<4 years old	p.R1059X	p.R1059X		rs1805082 A>G - p.Ile858Val hetero	none	none	wild type	1045	788	650	202.429
3	F	adult	39	60	p.P1007A*1	p.N222S*1	*1 Siblings		none	none	wild type	266	88	103	34.758
4	M	adult	44	60	p.P1007A*1	p.N222S*1	*1 Siblings	rs1805081 A>G – p.His215Arg homo rs55680026 A>G – p.Asn222Ser hetero rs1788799 G>C – p.Met642Ile homo rs1805082 A>G – p.Ile858Val hetero* rs1140458 C>T – p.Asn931Asn homo T* rs6507720 T>C – c.2948 + 28T>C homo C rs2510344 A>G - c.3754+34A>G homo rs1805084 A>G - p.Arg1266Gln homoG	none	none	wild type	69	151	170	61.442
5	M	adult	19	195	p.R518W	p.G992W		rs1805081 A>G – p.His215Arg hetero; rs1788799 G>C - p.Met642Ile hetero; rs56394541 C>G - c.1947+7C>G hetero; rs1805082 A>G - p.Ile858Val hetero; rs6507720 T>C – c.2911+28T>C hetero; rs2510344 A>G - c.3754+34A>G hetero; rs1805084 A>G - p.Arg1266Gln homo G	none	none	wild type	244	151	213	65.0585
6	M	adult	26	60	HET 3662delT (L1241X)	c.1947+8 rs66620415	Classical filipin test + negative MLPA + Normal cDNA	rs1805081 A>G – p.His215Arg hetero rs1788799 G>C – p.Met642Ile hetero rs66620415 G>C – c.2086 + 8G>C hetero rs1805082 A>G – p.Ile858Val hetero rs6507720 T>C – c.2948 + 28T>C hetero rs2510344 A>G - c.3754+34A>G hetero	none	none	wild type	53	123	34	67.5155
7	F	unknown	unavailable	0	HET 3662delT (L1241X)	microdeletion	Negative filipin test + negative MLPA (mother of above case)				wild type	37	26	40	26.897
8	M	adult	36	95	p.R1173G	p.W942C		rs12970899 T>C – p.Tyr129Tyr hetero; Rs1788799 G>C – p.Met642Ile hetero	none	none	heterozygous	78	266	178	26.902
9	F	adult	50	20	p.Arg372Trp	p.Thr1036Met		rs12970899 T>C – p.Tyr129Tyr hetero; rs113013085 G>A –p.Pro691Pro hetero	none	none	wild type	415	466	238	84.072
10	F	adult	62	200	p.Thr375Ala*2	p.E1188fsX54*2	*2 Siblings	rs1805081 A>G – p.His215Arg hetero; rs1788799 G>C – p.Met642Ile hetero; rs1805082 A>G - p.Ile858Val hetero; rs1140458 C>T - p.Asn931Asn hetero; rs6507720 T>C - c.2911+28T>C hetero; rs2510344 A>G - c.3754+34A>G hetero	none	none	wild type	75	265	298	45.7495
11	F	unknown	unavailable	40	p.Arg1179Gly	p.Trp942Cys		rs12970899 T>C - p.Tyr129Tyr hetero; rs1788799 G>C - p.Met642Ile hetero			wild type	289	294	241	211.188
12	M	adult	60	110	p.Thr375Ala*2	p.E1188fsX54*2	*2 Siblings				wild type	101	211	707	63.4275
13	F	unknown	unavailable	unavailable	p.Ile1061Thr	p.Ile1061Thr		rs1805081 A>G – p.His215Arg homo; rs1788799 G>C – p.Met642Ile homo; rs1805082 A>G - p.Ile858Val homo; rs1140458 C>T - p.Asn931Asn homo G; rs6507720 T>C - c.2911+28T>C homo C; rs2510344 A>G - c.3754+34A>G homo	none	none	wild type	1477	1137	514	314.813
14	M	adult	68	86	p.Gln775Pro/	c.1947+10G>A	Not studied cDNA	rs1805081 A>G - p.His215Arg homo; rs1788799 G>C -p.Met642Ile homo; rs1805082 A>G - p.Ile858Val homo; rs1104058 C>T - p.Asn931Asn homo; rs6507720 T>C - c.2911+28T>C homo; rs2510344 A>G - c.3754+34A>G homo	none	none	wild type	132	416	125	47.2655
15	M	adult	54	120	p.D501D	p.N701N	Lack of clinical data	rs12970899 T>C – p.Tyr129Tyr hetero; rs1104058 C>T - p.Asn931Asn hetero; rs6507720 T>C - c.2911+28T>C hetero	none	none	wild type	34	38	13.5	21.038
16	unavailable	early-infantile	unavailable	unavailable	p.V664M	p.W942C		rs1805081 A>G - p.His215Arg hetero; rs1788799 G>C -p.Met642Ile hetero; rs1805082 A>G - p.Ile858Val hetero; rs1104058 C>T - p.Asn931Asn hetero; rs6507720 T>C - c.2911+28T>C hetero; rs2510344 A>G - c.3754+34A>G hetero			wild type	139	151	1157	175.004
17	M	adult	29	35	c.*602+19 A>G (IVS4+19a>g)		New mutation	rs12970899 T>C – p.Tyr129Tyr het; rs1788799 G>C - p.Met642Ile het; rs6507720 T>C - c.2911+28T>C het	none	none	unavailable	37	22	unavailable	>790
18	M	adult	36	50	p.N222S HET		Negative filipin test + negative MLPA	rs1805081 A>G - p.His215Arg homo; rs66620415 G>C - c.1947+8G>C en hetro; rs1805082 A>G - p.Ile858Val homo; rs1140458 C>T - p.Asn931Asn homo; rs6507720 T>C - c.2911+28T>C homo; rs2510344 A>G - c.3754+34A>G homo; rs66620415 G>C - c.1947+8G>C hetero; rs1805082 A>G - p.Ile858Val homo; rs1140458 C>T - p.Asn931Asn homo; rs6507720 T>C - c.2911+28T>C homo; rs2510344 A>G - c.3754+34A>G homo	none	none	heterozygous	17	62	<LOQ	32.9815
19	F	adult	61	55	p.Gln775Pro HET		Classical filipin test + negative MLPA	rs12970899 T>C – p.Tyr129Tyr hetero; rs1805081 A>G – p.His215Arg hetero; rs1788799 G>C – p.Met642Ile homo; rs1805082 A>G - p.Ile858Val hetero; rs6507720 T>C - c.2911+28T>C hetero; rs2510344 A>G - c.3754+34A>G hetero	none	none	wild type	167	198	<LOQ	26.42
20	M	unknown	55	40	p.Thr375Ala HET		Variant filipin test + negative MLPA		none	none	unavailable	54	79	<LOQ	13.369
21	F	early-infantile	2	<4 years old	p.Glu451Lys HET			rs1805081 A>G – p.His215Arg hetero; rs1788799 G>C – p.Met642Ile hetero; rs113013085 G>A – p.Pro691Pro hetero; rs1805082 A>G - p.Ile858Val hetero; rs1140458 C>T - p.Asn931Asn hetero; rs6507720 T>C - c.2911+28T>C hetero; rs2510344 A>G - c.3754+34A>G hetero	none	none	wild type	771	550	258	461.957
22	F	unknown	53	40	p.Thr375Ala (c.1123 A>G) HET			rs1805081 A>G – p.His215Arg homo; rs1788799 G>C – p.Met642Ile homo; rs1805082 A>G – p.Ile858Val homo; rs1140458 C>T – Asn931Asn homo; rs6507720 T>C – c.2911+28 homo; rs2510344 A>G – c.3754+34 homo	none	none	unavailable	46	141	239	13.11
23	M	adult	52	95	p.N222S			rs1805081 A>G - p.His215Arg homo G; rs1788799 p.M642I homo; rs1805082 p.Ile858Val homo; rs1140458 p.N931N homo; rs6507720 T>C - c.2911+28T>C het; rs2510344 A>G - c.3754+34A>G homo	none	none	wild type	73	156	32.5	18.157
24	M	adult	28	80	c.181-10c>g		New mutation	rs12970899 T>C – p.Tyr129Tyr het; rs1805081 A>G – p.His215Arg hetero; rs1140458 p.N931N homo; rs6507720 T>C - c.2911+28T>C het; rs2510344 A>G - c.3754+34A>G hetero	none	none	wild type	33	51	15.3	14.4295
25	M	adult	52	114	c.3477+19t>c		Predection of polymorphism	rs1805081 A>G - p.His215Arg homo; rs1140458 p.N931N homo; rs6507720 T>C - c.2911+28T>C homo; rs2510344 A>G - c.3754+34A>G homo	none	none	unavailable	38	153	unavailable	68.569
26	F	adult	59	75	p.N222S			rs1805081 A>G - p.His215Arg homo; rs1788799 p.M642I homo; rs1805082 p.Ile858Val homo; rs1140458 p.N931N homo; rs6507720 T>C - c.2911+28T>C homo; rs2510344 A>G - c.3754+34A>G homo	none	none	unavailable	67	87	unavailable	29.7825
NPC												Reference values
Dubious NPC												< 150 (WT)	< 115 ng/mL	<102,8 ng/mL	< 80 pg/mL
												< 75 (HET)		LOQ=< 2 ng/mL
